# Supplementary material for: Estimation of the rice aboveground biomass based on the first derivative spectrum and Boruta algorithm
Source: Front Plant Sci. 2024 Apr 25;15:1396183. doi: 10.3389/fpls.2024.1396183 (PMC11079175; doi:10.3389/fpls.2024.1396183)
Supplement: Supplementary file 2 [file Table_2.xlsx]

## Sheet: Sheet1
Band selection algorithm	Growth Stage	Characteristic band (nm)
Boruta	tillering stage	724	727	729	731	734	735	736	737	738	739	742	743	745	746	747	750	751	760	761
	jointing stage	647	721	725	726	729	730	734	735	736	737	738	739	740	741	743	744	745	746	747	748	749	750	751	752	753	754	755	756	759	760	761	770	771	816	817
	booting stage	664	693	694	717	723	740	741	742	743	744	745	746	747	748	749	750	751	752	753	754	755	756	757	764	770	772	774
	heading stage	414	416	699	707	741	742	743	745	746	747	748	749	750	751	752	753	758	759	763	768	769	777	817	873
	maturity stage	420	498	686	687	688	724	725	727	728	729	731	732	733	734	735	736	737	739	740	741	742	744	745	746	748	749	750	755	759	842
RFE	tillering stage	742	751	761
	jointing stage	402	404	405	406	407	409	410	411	412	413	414	415	416	417	419	420	421	422	423	426	427	428	429	430	432	433	434	435	436	437	438	440	442	443	444	446	447	448	449	450	451	452	453	455	456	458	459	460
	booting stage	753	754	764
	heading stage	402	404	405	406	414	416	418	427	434	436	450	461	464	480	490	495	507	508	514	516	527	528	532	536	544	546	559	560	561	572	593	594	614	616	620	634	637	656	658	663	666	678	679	688	690	691	693	695
	maturity stage	400	401	402	403	404	405	406	408	409	410	411	412	413	414	415	416	417	418	419	421	423	426	427	428	429	430	431	432	433	434	436	437	438	439	440	441	442	443	446	447	448	449	450	451	452	453	455	457
[truncated: 391 more columns]
